# Supplementary material for: Performance of Mapping Approaches for Whole-Genome Bisulfite Sequencing Data in Crop Plants
Source: Front Plant Sci. 2020 Feb 28;11:176. doi: 10.3389/fpls.2020.00176 (PMC7093021; doi:10.3389/fpls.2020.00176)
Supplement: Supplementary file 2 [file Table_2.csv]

#number of overlapping DMRs for the real-world data benchmarking
	GSNAP	GEM3	Bismark_bwt1	Bismark_bwt2	Bwa-meth	BSMAP
GSNAP	70	4	11	9	4	19
GEM3	4	136	13	49	53	2
Bismark_bwt1	11	13	97	26	12	11
Bismark_bwt2	9	49	26	281	69	6
Bwa-meth	4	53	12	69	256	3
BSMAP	19	2	11	6	3	63
