# Supplementary material for: Performance of Mapping Approaches for Whole-Genome Bisulfite Sequencing Data in Crop Plants
Source: Front Plant Sci. 2020 Feb 28;11:176. doi: 10.3389/fpls.2020.00176 (PMC7093021; doi:10.3389/fpls.2020.00176)
Supplement: Supplementary file 3 [file Table_3.csv]

#coverage and number of DMRs per mapper based on the real-world dataset
	SRR5044695	SRR5044696	SRR5044699	SRR5044700	DMRs
bismarkbwt2	15	14,5	17,9	19,2	281
bwameth	32,5	29,5	35,6	38,8	256
gem3	28,3	25,8	31,4	34,3	136
bismarkbwt1	11,3	11	13,9	14,7	97
gsnap	10,3	9,5	12	12,6	70
bsmap	10,5	9,9	12,2	12,7	63
bsseeker2	8,6	8,4	11	11,3	x
